# Supplementary material for: Intrinsic microRNA regulatory programs define lineage-specific differentiation in human mesenchymal stem cells of different origin – dental pulp- and fat tissue-derived
Source: Stem Cell Rev Rep. 2026 Mar 22;22(4):1946–57. doi: 10.1007/s12015-026-11107-7 (PMC13099662; doi:10.1007/s12015-026-11107-7)
Supplement: Supplementary file 1 — Supplementary Material 1 [file 12015_2026_11107_MOESM1_ESM.xlsx]

## Sheet: Supp_table1
Gene	Primer
BMP1 Fw:	TCCACGTGGGCCTCACA
BMP1 Rev:	ATGAGGGTGCTGCTCTCACTGT
MMP16 Fw:	TCTAGCTATTCTTCGTCGTGAGATGT
MMP16 Rev:	AGTAAGTAATTTGCATTGGGTATCCA
PUM1 Fw:	TGTACTTACGAAGAGTTGCGATGTG
PUM1 Rev:	CCAGGCCAGCGGAAGAT
HMBS Fw:	GGCAATGCGGCTGCAA
HMBS Rev:	GGGTACCCACGCGAATCAC

## Sheet: Supp_table2
Immunophenotyping by flow cytometer
Cellular type	Marker		Positive population	Standard deviation
			(%)	(+/-)
DPSC
	CD29	+	90	4.9
	CD31	-	0.4	0.2
	CD34	-	0.2	0.1
	CD45	-	0.5	0.2
	CD73	+	90.1	0.9
	CD90	+	97	0.7
	CD105	+	94	2
PLA
	CD29	+	96.3	1.3
	CD31	-	0.3	0.1
	CD34	-	1.2	0.4
	CD45	-	0.2	0.1
	CD73	+	94	0.6
	CD90	+	97.8	1.3
	CD105	+	92.6	2.1
